# Supplementary material for: Validation of the HFA-ICOS Score for Carfilzomib-Induced Cardiotoxicity in Multiple Myeloma: A Real-Life Perspective Study
Source: Cancers (Basel). 2025 Jul 15;17(14):2353. doi: 10.3390/cancers17142353 (PMC12293333; doi:10.3390/cancers17142353)
Supplement: Supplementary file 1 [file cancers-17-02353-s001.zip]

Archive with 1 entries (1 files):
- cancers-3645449-supplementary.pdf
